# Supplementary material for: Single cell spatial analysis reveals inflammatory foci of immature neutrophil and CD8 T cells in COVID-19 lungs
Source: Nat Commun. 2023 Nov 8;14:7216. doi: 10.1038/s41467-023-42421-0 (PMC10632491; doi:10.1038/s41467-023-42421-0)
Supplement: Supplementary file 4 — Supplementary Data 1 [file 41467_2023_42421_MOESM4_ESM.xlsx]

## Sheet: Suppl Data
	Sentinel Antibody Panel (Panel 1)									Panel 2 - 37 plex panel used for IMC staining								REAGENTS USED in PAPER				REAGENTS USED in PAPER
	Metal	Target	Clone	Dilution factor	Cat number	Antibody Registry	Supplier			Metal	Target	Clone	Dilution factor	Cat Number	Antibody Registry	Supplier		Item	Cat number	Supplier		Item	Cat number	Supplier	Dilution factor
	141Pr	aSMA	1A4	200	3141017D	AB_2890139	Fluidigm			141Pr	aSMA	1A4	200	3141017D	AB_2890139	Fluidigm						Recombinant Anti-CD14 antibody [SP192] [Antibody Registry AB_2909463]	ab183322	Abcam	100
	142Nd	CD56	EP2567Y	50	2433-1	AB_1267043	Abcam			142Nd	CD56	EP2567Y	50	2433-1	AB_1267043	Abcam		151Eu Metal Conjugation Kit - Lightning-Link®	ab269834	Abcam		Recombinant Anti-SIRP alpha (CD172a) antibody [EPR22930-163] [Antibody Registry AB_2924865]	ab260039	Abcam	100
	143Nd	Vimentin	D21H3	200	3143027D	AB_2811069	Fluidigm			143Nd	HLADR	LN3	100	327002	AB_893582	BioLegend		Maxpar X8 Antibody Labeling Kit, 142Nd	201142A	Fluidigm		Anti-Prosurfactant Protein C antibody [Antibody Registry AB_10674024]	ab90716	Abcam	100
	144Nd	EpCAM	poly	50	AF960	AB_355745	R&D Systems			144Nd	EpCAM	Polyclonal	50	AF960	AB_355745	R&D Systems		Maxpar X8 Antibody Labeling Kit, 143Nd	201143A	Fluidigm		Anti-CD8α antibody [C8/144B] [Antibody Registry AB_2924336 ]	90257	Cell Signalling Technology	100
	145Nd									145Nd	CD107a (LAMP-1)	H4A3	50	328635	AB_2563708	BioLegend		Maxpar X8 Antibody Labeling Kit, 144Nd	201144A	Fluidigm		anti-CD15/SSEA1 [MC480] mAb [Antibody Registry AB_1264258]	4744	Cell Signalling Technology	200
	146Nd	CD16	EPR16784	50	3146020D	AB_2877105	Fluidigm			146Nd	CD16	EPR16784	50	3146020D	AB_2877105	Fluidigm		Maxpar X8 Antibody Labeling Kit, 145Nd	201145A	Fluidigm		IHC‑plus Monoclonal Mouse anti‑Human PECAM‑1 / CD31 Antibody (clone C31.3 + C31.7 + C31.10, Azide‑free,BSA‑free, ) [Antibody Registry AB_2810860]	LS‑B15507	Lifespan Biosciences	100
	147Sm	CD64	276424	50	MAB12574-100	AB_2293973	R&D Systems			147Sm	CCR2	K036C2	50	357202	AB_2561850	BioLegend		Maxpar X8 Antibody Labeling Kit, 147Sm	201147A	Fluidigm		Anti-CD8 alpha antibody [SP16] [Antibody Registry AB_10710024]	ab101500	Abcam	100
	148 Nd	Pan Keratin	C11	50	3148020D	AB_1678658	Fluidigm			148 Nd	Pan Keratin	C11	50	3148020D	AB_1678658	Fluidigm		Maxpar X8 Antibody Labeling Kit, 149Sm	201149A	Fluidigm		Goat anti-Mouse IgG1 Cross-Adsorbed Secondary Antibody, Alexa Fluor 488 [Antibody Registry AB_2535764]	A-21121	Invitrogen	250
	149Sm	CD15	HI98	50	301902	AB_314194	BioLegend			149Sm	CD15	HI98	50	301902	AB_314194	BioLegend		Maxpar X8 Antibody Labeling Kit, 150Nd	201150A	Fluidigm		Goat anti-Mouse IgG1 Cross-Adsorbed Secondary Antibody, Alexa Fluor 568 [Antibody Registry AB_2535766 ]	A-21124	Invitrogen	250
	150Nd	TMPRSS2	EPR3861	200	ab239905	AB_2905504	Abcam			150Nd	CD172a	Poly	50	NBP1-03074	AB_2285918	Novus Biologicals		Maxpar X8 Antibody Labeling Kit, 151Eu	201151A	Fluidigm		Goat anti-Mouse IgG1 Cross-Adsorbed Secondary Antibody, Alexa Fluor 647 [Antibody Registry AB_2535809 ]	A-21240	Invitrogen	250
	151Eu	CD200R	380529	50	MAB34141	AB_2074203	Novus Biologicals			151Eu	CD10	7D4B1 & 5E9A5	50	NBP2-37303, NBP2-37301	AB_2266673, AB_2144430	Novus Biologicals		Maxpar X8 Antibody Labeling Kit, 152Sm	201152A	Fluidigm		Goat anti-Mouse IgM (Heavy chain) Cross-Adsorbed Secondary Antibody, Alexa Fluor 568 [Antibody Registry AB_2535712]	A-21043	Invitrogen	250
	152Sm	Pan membrane*	multi	see below						152Sm	DAP12	poly Abcam	50	ab230433	AB_2885118	Abcam		Maxpar X8 Antibody Labeling Kit, 153Eu	201153A	Fluidigm		Goat anti-Mouse IgM (Heavy chain) Cross-Adsorbed Secondary Antibody, Alexa Fluor 488 [Antibody Registry AB_141357]	A-21042	Invitrogen	250
	153Eu	Va7.2	3C10	50	3153024B	AB_2891190	BioLegend			153Eu	IFNbeta	Poly	50	NBP1-77288	AB_11039065	Novus Biologicals		Maxpar X8 Antibody Labeling Kit, 154Sm	201154A	Fluidigm		Goat anti-Rabbit IgG (H+L) Cross-Adsorbed Secondary Antibody, Alexa Fluor 568 [Antibody Registry AB_143157 ]	A-11011	Invitrogen	250
	154Sm	CD45	HI30	50	304002	AB_314389	BioLegend			154Sm	CD45	HI30	50	304002	AB_314390	BioLegend		Maxpar X8 Antibody Labeling Kit, 155Gd	201155A	Fluidigm		Goat anti-Rabbit IgG (H+L) Cross-Adsorbed Secondary Antibody, Alexa Fluor 647 [Antibody Registry AB_2535812]	A-21244	Invitrogen	250
	155Gd	FoxP3	236A/E7	25	3155016D	AB_10861686	Fluidigm			155Gd	PAI1	1D5	50	ab125687	AB_11129724	Abcam		Maxpar X8 Antibody Labeling Kit, 158Gd	201158A	Fluidigm		Recombinant Rabbit IgG, monoclonal [SP137] - isotype control [Antibody Registry AB_2924650 ]	ab125938	Abcam	100
	156Gd	CD4	ERP6855	100	3156033D	AB_2811051	Fluidigm			156Gd	CD4	ERP6855	100	3156033D	AB_2811051	Fluidigm		Maxpar X8 Antibody Labeling Kit, 160Gd	201160A	Fluidigm		Recombinant Mouse IgG1 monoclonal [R312-MouseIgG1]-Isotype control [Antibody Registry AB_2924867]	ab280974	Abcam	100
	157Gd																	Maxpar X8 Antibody Labeling Kit, 161Dy	201161A	Fluidigm		Mouse IgM Isotype Control (PFR-03) [Antibody Registry AB_2924868 ]	NBP2-62224	Novus Biologicals	100
	158Gd	Ecadherin	24E10	50	3158029D	AB_2893074	Fluidigm			158Gd	CD114	8F8B12	50	NBP2-61696	number pending	Novus Biologicals		Maxpar X8 Antibody Labeling Kit, 163Dy	201163A	Fluidigm		ProLong Diamond Antifade Mountant with DAPI	P36971	Fisher Scientific
	159Tb	CD68	KP1	400	3159035D	AB_2810859	Fluidigm			159Tb	CD68	KP1	400	3159035D	AB_2810859	Fluidigm		Maxpar X8 Antibody Labeling Kit, 164Dy	201164A	Fluidigm		Normal Goat Serum (10%)	50062Z	Fisher Scientific
	160Gd	PF4	poly	100	AHP1918	AB_2299453	BioRad			160Gd	PF4	Poly	100	AHP1918	AB_2299453	BioRad		Maxpar X8 Antibody Labeling Kit, 165Ho	201165A	Fluidigm
	161Dy	CD20	H1	200	3161029D	AB_2811016	Fluidigm			161Dy	CD71	TFRC/1817	50	3161029D	AB_2811016	Novus Biologicals		Maxpar X8 Antibody Labeling Kit, 166Er	201166A	Fluidigm
	162Dy	CD8a	C8/144B	50	3162034D	AB_2811053	Fluidigm			162Dy	CD8a	C8/144B	50	3162034D	AB_2811053	Fluidigm		Maxpar X8 Antibody Labeling Kit, 171Yb	201171A	Fluidigm
	163Dy	CD14	SP192	50	ab230903	AB_2889378	Abcam			163Dy	CD14	SP192	50	ab230903	AB_2889378	Abcam		Maxpar X8 Antibody Labeling Kit, 172Yb	201172A	Fluidigm
	164Dy	CD161	HP-3G10	50	3164009B	AB_2687651	Fluidigm			164Dy	CD161	HP-3G10	50	3164009B	AB_2687651	BioLegend		Maxpar X8 Antibody Labeling Kit, 174Yb	201174A	Fluidigm
	165Ho	ACE2	poly	50	ab15348	AB_301861	Abcam			165Ho	CCR6	G034E3	100	353427	AB_2563725	BioLegend		Maxpar X8 Antibody Labeling Kit, 175Lu	201175A	Fluidigm
	166Er									167Er	Granzyme B	EPR20129-17	100	3167021D	AB_2811057	Fluidigm		Maxpar X8 Antibody Labeling Kit, 176Yb	201176A	Fluidigm
	167Er	Granzyme B	EPR20129-17	100	3167021D	AB_2811057	Fluidigm			168Er	Ki67	B56	50	3168022D	AB_2811061	Fluidigm
	168Er	Ki67	B56	50	3168022D	AB_2811061	Fluidigm			169Tm	Collagen I	Poly	300	3169023D	AB_2810857	Fluidigm
	169Tm	Collagen I	poly	300	3169023D	AB_2810857	Fluidigm			170Er	CD3	Poly	50	3170019D	AB_2811048	Fluidigm		Target Retrieval Solution, pH 9 (10X)	S236784-2	Dako Agilent
	170Er	CD3	poly	50	3170019D	AB_2811048	Fluidigm			171Yb	Va7.2	3C10	50	351702	AB_10900258	BioLegend		Histo-Clear II Histology Clearing Agent	NAT1334	Scientific Laboratory Supplies Ltd
	171Yb	Histone 3	D1H2	400	3171022D	AB_2847870	Fluidigm			172Yb	CD31	C31.3&C31.7&C31.10	50	LS-B15507-LSP	AB_2810860	Stratech		Triton X-100	T8787-100ML	Sigma-Aldrich
	172Yb	CD31	EPR3094	50	NBP1-40599	AB_10004950	Novus Biologicals			173Yb	CD45RO	UCHL1	100	3173016D	AB_2811052	Fluidigm		Maxpar PBS (500 ml)	201058	Fluidigm
	173Yb	CD45RO	UCHL1	100	3173016D	AB_2811052	Fluidigm			174Yb	RAGE	A17158D	50	855902	AB_2783447	BioLegend		BSA	A7906-100G	Sigma-Aldrich
	174Yb									175Lu	IFNgamma	IFNg/466	50	ab218890	AB_2847937	Abcam
										176Yb	CD115	6B9H2	50	NBP2-37289		Novus Biologicals		Richard-Allan Scientific Modified Harris Hematoxylin	72711	Thermo Fisher Scientific
	191Ir	DNA dye 1			201192A		Fluidigm											BOND-RXm using BOND Epitope Retrieval Solution 2	AR9640	Leica
	193Ir	DNA dye 3			201192A		Fluidigm			191Ir	DNA dye 1			201192A		Fluidigm		Bond Polymer Refine Detection kit	DS9800	Leica
										193Ir	DNA dye 3			201192A		Fluidigm		anti-SARS-CoV-2 nucleocapsid antibody clone: #001 [Antibody Registry AB_2827974]	40143-R001	Sinobiological
		Pan membrane*																QIAprep&amp Viral RNA UM Kit	221413	Qiagen
	152Sm	B2M	EPR21752-214	100	ab237032	AB_237032	Abcam											SARS-COV-2 Realtime PCR Kit	RTPCR002	Vircell
	152Sm	CD5	EP2952	50	2541-1	AB_1580698	Abcam
	152Sm	ATPase	Poly	50	NBP2-38595	AB_2916045	Novus Biologicals
	Supplementary Data 1. Reagents, antibody panels and dilutions used in the paper
