# Supplementary material for: Single cell spatial analysis reveals inflammatory foci of immature neutrophil and CD8 T cells in COVID-19 lungs
Source: Nat Commun. 2023 Nov 8;14:7216. doi: 10.1038/s41467-023-42421-0 (PMC10632491; doi:10.1038/s41467-023-42421-0)
Supplement: Supplementary file 6 — Source Data [file 41467_2023_42421_MOESM6_ESM.xlsx]

## Sheet: Fig 1C
Disease state	Days from first symptoms
Alv	29	8	19	10
DAD	17	15	14	8
OP	46	25	29	13

## Sheet: FIg 1D
DIsease state	CRP
Alv	18.94	21.55	0.83	1
DAD	0.43	0.14	4.64	35.62
OP	9.17	0.38	0.46	51.73

## Sheet: Fig 2B
Immune cells	Healthy control (HC)					COVID
Neut_CD8_ADJ	28.8	20.75	32.5	40		75.51	88	124.44	213.75	98	122	25.25	138	15	435.5	152	140.62	218.5	290.75	89.77	26.8	108.25	16.25	222	94.25	190.25	204.25	118	4	15.5	3.2
CD15lo iNeut	10.13	10	28.25	37.75		22.56	63.47	143.56	76.5	224.5	55.25	73.5	41	327.75	144.25	30.25	97.76	222	95.25	53.17	29.46	23.25	90	38.5	161	88.75	48.75	87.5	10.25	3.75	14.4
CD15mid iNeut	18.13	15.5	25	36		32.23	81.07	140	56.75	104.75	101	96	77.75	112.75	291	97.25	149.02	204.5	129.75	62.04	55.54	66.5	108.25	97	176	161.25	108	145	11.75	13	13.49
CD15hi iNeut	1.07	1	4	3.75		11.51	7.47	14.67	16.25	6	45.25	1.25	21.5	9.75	41	12.75	6.44	37.5	20.25	12.86	3.62	11.5	9.25	8.75	27.75	47.75	20	12.75	0.5	2.25	0.23
IFN-βhi CD10+Neut	0	0	0	0		0	0.53	0	0	0	0.25	0	0.25	0	2.25	0	0	0	0	0	0.24	0	0	0	0	0.5	0	0	0	0	0
Mac3	3.73	8.75	13.5	8.5		11.05	30.4	41.78	8.5	35.25	81.5	146.75	31	37	21.25	75	230.53	142	83.5	72.9	218.53	54.25	65.25	42	321.5	141.5	81.25	123	87.5	33	35.2
Mac1	28.8	34.5	16.25	10		86.56	17.6	13.33	142.75	12.75	216.5	13.25	286.5	3.25	331.25	543.5	394.12	37.75	222.5	371.36	70.75	235.5	15	530.25	57.25	502	542	198.5	0	86.75	1.14
Mac2	3.2	5.75	9	5.25		22.1	25.07	10.22	20.5	21.75	58.75	32	85.75	21	63	134	180.39	66.75	56	62.04	180.86	106	12	76.25	262.75	167	220.5	132.5	6	52	2.74
Mono_PAI_1_ADJ	4.27	1.5	0.5	1		4.6	2.67	4.44	4.5	7.25	9.25	2	14.25	2.5	21.25	118	7.28	3	17.75	3.14	61.33	4	1	13.5	11.25	23	13.5	6.75	0	5	0.69
Mono_CD31_ADJ	43.2	27.25	13	7.5		102.21	10.13	11.56	90	25.75	71.25	13	209.75	17	145	399.5	168.63	69.5	162.5	270.73	163.71	235	4.25	367.75	128.75	343.75	387.5	256	1.25	50.25	1.6
IFN-γhi_RAGE_ADJ	5.33	2.75	3.25	3		17.96	5.33	2.67	37.75	4	53.25	2	52.25	6.5	45.75	26.75	17.09	9.75	17.25	36.02	5.8	47	4.5	20.25	32	31.25	25.5	18.5	0	14.25	2.06
Mono3	3.73	8.25	4.25	2.75		12.43	6.4	6.67	19.5	8	43.25	8	29	10.75	60.25	36.75	88.24	17	20.5	60.03	10.87	19.25	14	62.5	29.5	30.75	16.5	30.5	0.5	15	3.2
Mono2	32.53	31.5	16.25	15		80.11	43.2	56.44	91.75	47.25	116.5	38.75	151.25	47.5	201	298.25	511.76	53	143	320.75	138.12	193.75	156.25	340.75	203.75	295.5	367.5	355.75	32.25	89.5	17.83
Mono1	52.8	88	47.75	44		138.58	90.67	290.22	233.25	226.75	236	183.25	296	199.5	484.25	177.5	614.57	96.75	354.25	609.49	38.15	242.25	86.5	319	168.25	311	191	407.5	50.25	194.75	31.77
CD8_PAI-1_ADJ	5.33	1	1.5	1.5		9.21	3.73	4	5.25	6.25	11.5	1	12.75	3	39.5	24.75	3.64	1.5	6	0	0	6.5	3	4	1.25	8.75	8.5	4	0.25	2.25	0
CD8_CD31_ADJ	6.4	4.75	1.25	0.75		21.18	7.47	7.11	3.25	7.25	34	5.25	19.75	6.25	31.75	70.25	86.55	50.5	27.25	0.57	14.49	59.5	16.25	42.75	60.75	62.75	100.25	101.25	1.25	9	1.6
IFN-γhi MAIT	0.53	3.25	3.75	4		10.13	4.27	11.56	12.25	7.25	26	3.5	43.5	52.75	32.5	21.5	42.02	2	25.5	40.59	31.63	24.5	1.75	29	1.25	43.25	32	7	0.5	7.5	4.8
IFN-γlo MAIT	1.07	28.25	28.5	18		66.76	30.4	59.56	85.25	27	146	60.5	208.75	107.75	281	111.75	147.34	12	72.75	6.29	21.25	142.25	7.75	162.75	53.75	151.25	130.5	86.25	3.25	51.5	33.83
CD107+ CD8	4.8	14.25	14.75	3.25		52.03	18.13	17.33	53.25	25	43.25	0.75	62.5	7	128.5	119.25	70.87	40.75	27.5	74.33	66.16	195.75	12.5	181.25	39.5	85.75	226.25	76	29.25	57	4.34
CD107- CD8	3.2	10.25	33.5	33.75		49.26	111.47	148.89	33.25	92.25	47.5	35.75	25	90.75	145.25	47.75	140.9	62.25	38.75	49.17	15.21	89.25	223.5	117.75	100.25	64.5	90	131	210.5	90.5	242.06
IFN-γhi NK	0.53	0.25	3.75	2.25		7.37	2.13	7.11	14.75	2.75	12.75	3.75	36.75	8.5	27	3	12.61	0.75	1.5	47.46	24.87	18.75	1.25	3.75	4.25	8	3	5.75	1	3	1.37
IFN-γlo NK	0.53	4.75	2.75	3.75		8.29	5.87	11.56	14.25	12	9	14	13	8.75	59.25	23.5	110.08	2.25	10	5.72	1.69	23.75	1	9.5	3.5	13	12	16.5	0.75	14.5	2.51
IFN-γ+ CD4	13.33	16	19.75	2.75		25.78	3.2	6.67	78.75	28	31.75	4	51.75	5.25	71.75	92.75	47.06	33.25	43.75	23.16	1.45	90.5	0.25	84	12	80.5	168.75	42.5	4.75	38.5	0.69
IFN-γ- CD4	25.6	43.25	95.25	53.75		106.81	88.53	164.44	205.75	336.75	127.75	97.5	83.5	187.25	243.25	78	200.56	123.25	90.25	56.89	22.7	213.25	97	138	172	154.75	124.25	203.25	311.75	78.5	116.8
CD107+ CD4	1.07	6.25	4.5	1.25		24.86	9.07	4.44	16.75	18	18.25	2.5	22.5	9.5	31.75	51.5	68.35	20.25	12.75	138.08	81.13	65.75	13.5	62.25	78.25	51	118.75	57.75	6.25	18.75	4.11
Megakaryocytes	39.47	48.5	77.5	79		378.45	25.07	80.44	88.25	63	120.75	74	68.75	65	82	173.75	110.36	41.5	55	61.18	90.79	117.5	61.5	45.25	66	177.25	48.5	58.5	5.25	20.25	7.09

## Sheet: Fig 2C
Structural cells	HC					COVID
Myofibroblast	86.93	25.25	8.25	5		38.67	8.53	9.33	31.25	10	31.5	1.75	30.75	7.25	34.25	69.25	7.84	45.25	54.5	14.01	126.77	59.75	5.75	112.75	21.75	103.75	377.75	46.75	5.75	65.75	5.94
Fibroblast	256.53	221	72.75	51.75		204.42	45.87	89.78	161.5	83.5	118.5	63.75	161.25	130.25	154	315.25	73.95	329.5	252.25	145.8	541.85	280	136.25	443.75	705.25	334.5	264	242.5	53	267	77.71
Prolif fibroblast	129.6	88.25	39.5	28.75		137.66	42.67	55.56	93.75	53.25	48.25	42.75	115	42.5	148	202.75	56.58	151.25	150.5	135.22	276.72	226	23.25	463.5	235	186.25	304.5	86.5	28.75	184.25	26.97
Blood vessel	12.27	201.5	63.25	35.25		315.38	50.67	117.78	161.25	27.75	137	68.25	179.75	144	167	214	109.24	103.5	136.5	93.48	294.59	174	73.75	175	137.25	245.25	250.75	150.5	143.25	153.5	94.86
Endothelial cells	84.27	159.25	43.5	40.25		193.37	62.4	89.78	57.5	121.75	153	116.5	156.75	146	118	383.25	298.32	365.75	244.25	291.02	504.66	250.25	91.75	270.5	661.25	465.5	310	368.5	60.5	79.25	50.06
Prolif endothelial cells	16.53	18	6.25	7.5		21.64	10.67	18.67	10.75	22	44.75	19	25.75	15.75	28.5	41.25	83.75	53.25	58.5	94.34	44.19	45.75	14	42.25	150	78.5	39	64.75	8.5	9.25	9.14
Prolif healthy bronchial epit	9.07	62.5	18.75	15.75		58.47	74.67	29.33	36.25	34.5	158.75	25.5	184.75	60.75	49.25	148.25	58.26	98.5	156	101.77	156.71	78.25	89.5	366.5	167.75	143.75	376.75	258.5	16.25	50.5	36.11
Prolif Alveolar epit	164.8	74.5	95.25	90.5		251.84	92.8	132	155.25	64.75	308.25	9.25	398.5	188	222.75	116.75	95.8	124	117.25	271.87	29.7	294.75	35.25	120.25	281.75	260.5	92.75	106.25	63.25	110	46.63
Prolif bronchial epit	15.47	12.75	25.5	41		47.42	41.6	59.56	48.75	39	92.75	58.5	85.25	35.25	130.5	89	86.83	25	56.75	76.33	34.05	52.5	21.75	89.75	165.75	92.75	29.5	54.25	22	45	26.74
HLADR lo bronchial epit	17.6	41.25	39.25	28.75		37.29	64	98.22	46	79.75	168.5	173.25	94.25	144.25	48.5	61.5	83.19	119	127.5	103.2	119.28	133	112.25	137.75	601.5	249.5	100.25	225	83.25	38.5	55.77
HLADR hi bronchial epit	78.93	63.75	85	52.5		186	65.6	174.22	126.5	118.25	193.5	58	361.75	201.25	205	180	115.69	147.5	345.75	163.52	176.75	361.25	33.5	577.75	627.5	470.25	478.25	396	44	224	64.23

## Sheet: Fig 3A-D
all cells per mm2
STRUCTURAL CELLS		structrual clustering	structrual clustering	structrual clustering	structrual clustering	structrual clustering	structrual clustering	structrual clustering	structrual clustering	structrual clustering	structrual clustering	structrual clustering
sample ROI name	disease state	Myofibroblast	Fibroblast	Prolif fibroblast	Vessel SM	Endothelial cells	Prolif endothelial cells	Prolif healthy bronchial epit	Prolif Alveolar epit	Prolif bronchial epit	HLADR lo bronchial epit	HLADR hi bronchial epit
HEALTHY_SAMPLE_1_ROI_1	HC	86.93	256.53	129.6	12.27	84.27	16.53	9.07	164.8	15.47	17.6	78.93
HEALTHY_SAMPLE_1_ROI_2	HC	25.25	221	88.25	201.5	159.25	18	62.5	74.5	12.75	41.25	63.75
HEALTHY_SAMPLE_2_ROI_1	HC	8.25	72.75	39.5	63.25	43.5	6.25	18.75	95.25	25.5	39.25	85
HEALTHY_SAMPLE_2_ROI_2	HC	5	51.75	28.75	35.25	40.25	7.5	15.75	90.5	41	28.75	52.5
COVID_SAMPLE_6_ROI_1	ALV	38.67	204.42	137.66	315.38	193.37	21.64	58.47	251.84	47.42	37.29	186
COVID_SAMPLE_6_ROI_2	ALV	8.53	45.87	42.67	50.67	62.4	10.67	74.67	92.8	41.6	64	65.6
COVID_SAMPLE_6_ROI_3	ALV	9.33	89.78	55.56	117.78	89.78	18.67	29.33	132	59.56	98.22	174.22
COVID_SAMPLE_14_ROI_1	ALV	31.25	161.5	93.75	161.25	57.5	10.75	36.25	155.25	48.75	46	126.5
COVID_SAMPLE_14_ROI_2	ALV	10	83.5	53.25	27.75	121.75	22	34.5	64.75	39	79.75	118.25
COVID_SAMPLE_19_ROI_2	ALV	31.5	118.5	48.25	137	153	44.75	158.75	308.25	92.75	168.5	193.5
COVID_SAMPLE_20_ROI_17	ALV	1.75	63.75	42.75	68.25	116.5	19	25.5	9.25	58.5	173.25	58
COVID_SAMPLE_20_ROI_2	ALV	30.75	161.25	115	179.75	156.75	25.75	184.75	398.5	85.25	94.25	361.75
COVID_SAMPLE_8_ROI_1	ALV	7.25	130.25	42.5	144	146	15.75	60.75	188	35.25	144.25	201.25
COVID_SAMPLE_8_ROI_3	ALV	34.25	154	148	167	118	28.5	49.25	222.75	130.5	48.5	205
COVID_SAMPLE_11_ROI_1	DAD	69.25	315.25	202.75	214	383.25	41.25	148.25	116.75	89	61.5	180
COVID_SAMPLE_11_ROI_2	DAD	7.84	73.95	56.58	109.24	298.32	83.75	58.26	95.8	86.83	83.19	115.69
COVID_SAMPLE_9_ROI_1	DAD	45.25	329.5	151.25	103.5	365.75	53.25	98.5	124	25	119	147.5
COVID_SAMPLE_9_ROI_2	DAD	54.5	252.25	150.5	136.5	244.25	58.5	156	117.25	56.75	127.5	345.75
COVID_SAMPLE_17_ROI_1	DAD	14.01	145.8	135.22	93.48	291.02	94.34	101.77	271.87	76.33	103.2	163.52
COVID_SAMPLE_17_ROI_2	DAD	126.77	541.85	276.72	294.59	504.66	44.19	156.71	29.7	34.05	119.28	176.75
COVID_SAMPLE_4_ROI_3	DAD	59.75	280	226	174	250.25	45.75	78.25	294.75	52.5	133	361.25
COVID_SAMPLE_4_ROI_2	DAD	5.75	136.25	23.25	73.75	91.75	14	89.5	35.25	21.75	112.25	33.5
COVID_SAMPLE_16_ROI_1	OP	112.75	443.75	463.5	175	270.5	42.25	366.5	120.25	89.75	137.75	577.75
COVID_SAMPLE_16_ROI_3	OP	21.75	705.25	235	137.25	661.25	150	167.75	281.75	165.75	601.5	627.5
COVID_SAMPLE_19_ROI_1	OP	103.75	334.5	186.25	245.25	465.5	78.5	143.75	260.5	92.75	249.5	470.25
COVID_SAMPLE_10_ROI_2	OP	377.75	264	304.5	250.75	310	39	376.75	92.75	29.5	100.25	478.25
COVID_SAMPLE_10_ROI_3	OP	46.75	242.5	86.5	150.5	368.5	64.75	258.5	106.25	54.25	225	396
COVID_SAMPLE_5_ROI_1	OP	5.75	53	28.75	143.25	60.5	8.5	16.25	63.25	22	83.25	44
COVID_SAMPLE_5_ROI_2	OP	65.75	267	184.25	153.5	79.25	9.25	50.5	110	45	38.5	224
COVID_SAMPLE_5_ROI_3	OP	5.94	77.71	26.97	94.86	50.06	9.14	36.11	46.63	26.74	55.77	64.23
MYELOID CELLS		myeloid clustering	myeloid clustering	myeloid clustering	myeloid clustering	myeloid clustering	myeloid clustering	myeloid clustering	myeloid clustering	myeloid clustering	myeloid clustering	myeloid clustering	myeloid clustering
sample ROI name	disease state	Neut_CD8_ADJ	CD15lo iNeut	CD15mid iNeut	CD15hi iNeut	Mac3	Mac1	Mac2	Mono_CD31_ADJ	IFNghi_RAGE_ADJ	Mono3	Mono2	Mono1
HEALTHY_SAMPLE_1_ROI_1	HC	28.8	10.13	18.13	1.07	3.73	28.8	3.2	43.2	5.33	3.73	32.53	52.8
HEALTHY_SAMPLE_1_ROI_2	HC	20.75	10	15.5	1	8.75	34.5	5.75	27.25	2.75	8.25	31.5	88
HEALTHY_SAMPLE_2_ROI_1	HC	32.5	28.25	25	4	13.5	16.25	9	13	3.25	4.25	16.25	47.75
HEALTHY_SAMPLE_2_ROI_2	HC	40	37.75	36	3.75	8.5	10	5.25	7.5	3	2.75	15	44
COVID_SAMPLE_6_ROI_1	ALV	75.51	22.56	32.23	11.51	11.05	86.56	22.1	102.21	17.96	12.43	80.11	138.58
COVID_SAMPLE_6_ROI_2	ALV	88	63.47	81.07	7.47	30.4	17.6	25.07	10.13	5.33	6.4	43.2	90.67
COVID_SAMPLE_6_ROI_3	ALV	124.44	143.56	140	14.67	41.78	13.33	10.22	11.56	2.67	6.67	56.44	290.22
COVID_SAMPLE_14_ROI_1	ALV	213.75	76.5	56.75	16.25	8.5	142.75	20.5	90	37.75	19.5	91.75	233.25
COVID_SAMPLE_14_ROI_2	ALV	98	224.5	104.75	6	35.25	12.75	21.75	25.75	4	8	47.25	226.75
COVID_SAMPLE_19_ROI_2	ALV	122	55.25	101	45.25	81.5	216.5	58.75	71.25	53.25	43.25	116.5	236
COVID_SAMPLE_20_ROI_17	ALV	25.25	73.5	96	1.25	146.75	13.25	32	13	2	8	38.75	183.25
COVID_SAMPLE_20_ROI_2	ALV	138	41	77.75	21.5	31	286.5	85.75	209.75	52.25	29	151.25	296
COVID_SAMPLE_8_ROI_1	ALV	15	327.75	112.75	9.75	37	3.25	21	17	6.5	10.75	47.5	199.5
COVID_SAMPLE_8_ROI_3	ALV	435.5	144.25	291	41	21.25	331.25	63	145	45.75	60.25	201	484.25
COVID_SAMPLE_11_ROI_1	DAD	152	30.25	97.25	12.75	75	543.5	134	399.5	26.75	36.75	298.25	177.5
COVID_SAMPLE_11_ROI_2	DAD	140.62	97.76	149.02	6.44	230.53	394.12	180.39	168.63	17.09	88.24	511.76	614.57
COVID_SAMPLE_9_ROI_1	DAD	218.5	222	204.5	37.5	142	37.75	66.75	69.5	9.75	17	53	96.75
COVID_SAMPLE_9_ROI_2	DAD	290.75	95.25	129.75	20.25	83.5	222.5	56	162.5	17.25	20.5	143	354.25
COVID_SAMPLE_17_ROI_1	DAD	89.77	53.17	62.04	12.86	72.9	371.36	62.04	270.73	36.02	60.03	320.75	609.49
COVID_SAMPLE_17_ROI_2	DAD	26.8	29.46	55.54	3.62	218.53	70.75	180.86	163.71	5.8	10.87	138.12	38.15
COVID_SAMPLE_4_ROI_3	DAD	108.25	23.25	66.5	11.5	54.25	235.5	106	235	47	19.25	193.75	242.25
COVID_SAMPLE_4_ROI_2	DAD	16.25	90	108.25	9.25	65.25	15	12	4.25	4.5	14	156.25	86.5
COVID_SAMPLE_16_ROI_1	OP	222	38.5	97	8.75	42	530.25	76.25	367.75	20.25	62.5	340.75	319
COVID_SAMPLE_16_ROI_3	OP	94.25	161	176	27.75	321.5	57.25	262.75	128.75	32	29.5	203.75	168.25
COVID_SAMPLE_19_ROI_1	OP	190.25	88.75	161.25	47.75	141.5	502	167	343.75	31.25	30.75	295.5	311
COVID_SAMPLE_10_ROI_2	OP	204.25	48.75	108	20	81.25	542	220.5	387.5	25.5	16.5	367.5	191
COVID_SAMPLE_10_ROI_3	OP	118	87.5	145	12.75	123	198.5	132.5	256	18.5	30.5	355.75	407.5
COVID_SAMPLE_5_ROI_1	OP	4	10.25	11.75	0.5	87.5	0	6	1.25	0	0.5	32.25	50.25
COVID_SAMPLE_5_ROI_2	OP	15.5	3.75	13	2.25	33	86.75	52	50.25	14.25	15	89.5	194.75
COVID_SAMPLE_5_ROI_3	OP	3.2	14.4	13.49	0.23	35.2	1.14	2.74	1.6	2.06	3.2	17.83	31.77
LYMPHOID CELLS		Lymphocyte clustering	Lymphocyte clustering	Lymphocyte clustering	Lymphocyte clustering	Lymphocyte clustering	Lymphocyte clustering	Lymphocyte clustering	Lymphocyte clustering	Lymphocyte clustering	Lymphocyte clustering	Lymphocyte clustering	Lymphocyte clustering
sample ROI name	disease state	CD8_PAI_ADJ	CD8_CD31_ADJ	IFNg lo MAIT cells	IFNg hi MAIT cells	CD107a+ CD8	CD107a- CD8	IFNghi NK	IFNglo NK	IFNgpos CD4 T cells	IFNgneg CD4 T cells	CD107a+ CD4 T cells	Va7.2lo cells
HEALTHY_SAMPLE_1_ROI_1	HC	5.33	6.4	0.53	1.07	4.8	3.2	0.53	0.53	13.33	25.6	1.07	14.93
HEALTHY_SAMPLE_1_ROI_2	HC	1	4.75	3.25	28.25	14.25	10.25	0.25	4.75	16	43.25	6.25	16.75
HEALTHY_SAMPLE_2_ROI_1	HC	1.5	1.25	3.75	28.5	14.75	33.5	3.75	2.75	19.75	95.25	4.5	52.75
HEALTHY_SAMPLE_2_ROI_2	HC	1.5	0.75	4	18	3.25	33.75	2.25	3.75	2.75	53.75	1.25	66.5
COVID_SAMPLE_6_ROI_1	ALV	9.21	21.18	10.13	66.76	52.03	49.26	7.37	8.29	25.78	106.81	24.86	86.1
COVID_SAMPLE_6_ROI_2	ALV	3.73	7.47	4.27	30.4	18.13	111.47	2.13	5.87	3.2	88.53	9.07	84.8
COVID_SAMPLE_6_ROI_3	ALV	4	7.11	11.56	59.56	17.33	148.89	7.11	11.56	6.67	164.44	4.44	163.11
COVID_SAMPLE_14_ROI_1	ALV	5.25	3.25	12.25	85.25	53.25	33.25	14.75	14.25	78.75	205.75	16.75	97.5
COVID_SAMPLE_14_ROI_2	ALV	6.25	7.25	7.25	27	25	92.25	2.75	12	28	336.75	18	105
COVID_SAMPLE_19_ROI_2	ALV	11.5	34	26	146	43.25	47.5	12.75	9	31.75	127.75	18.25	136.5
COVID_SAMPLE_20_ROI_17	ALV	1	5.25	3.5	60.5	0.75	35.75	3.75	14	4	97.5	2.5	135
COVID_SAMPLE_20_ROI_2	ALV	12.75	19.75	43.5	208.75	62.5	25	36.75	13	51.75	83.5	22.5	76
COVID_SAMPLE_8_ROI_1	ALV	3	6.25	52.75	107.75	7	90.75	8.5	8.75	5.25	187.25	9.5	253.75
COVID_SAMPLE_8_ROI_3	ALV	39.5	31.75	32.5	281	128.5	145.25	27	59.25	71.75	243.25	31.75	416.75
COVID_SAMPLE_11_ROI_1	DAD	24.75	70.25	21.5	111.75	119.25	47.75	3	23.5	92.75	78	51.5	35.5
COVID_SAMPLE_11_ROI_2	DAD	3.64	86.55	42.02	147.34	70.87	140.9	12.61	110.08	47.06	200.56	68.35	129.41
COVID_SAMPLE_9_ROI_1	DAD	1.5	50.5	2	12	40.75	62.25	0.75	2.25	33.25	123.25	20.25	53.5
COVID_SAMPLE_9_ROI_2	DAD	6	27.25	25.5	72.75	27.5	38.75	1.5	10	43.75	90.25	12.75	61.5
COVID_SAMPLE_17_ROI_1	DAD	0	0.57	40.59	6.29	74.33	49.17	47.46	5.72	23.16	56.89	138.08	51.46
COVID_SAMPLE_17_ROI_2	DAD	0	14.49	31.63	21.25	66.16	15.21	24.87	1.69	1.45	22.7	81.13	73.89
COVID_SAMPLE_4_ROI_3	DAD	6.5	59.5	24.5	142.25	195.75	89.25	18.75	23.75	90.5	213.25	65.75	110
COVID_SAMPLE_4_ROI_2	DAD	3	16.25	1.75	7.75	12.5	223.5	1.25	1	0.25	97	13.5	45.5
COVID_SAMPLE_16_ROI_1	OP	4	42.75	29	162.75	181.25	117.75	3.75	9.5	84	138	62.25	69.5
COVID_SAMPLE_16_ROI_3	OP	1.25	60.75	1.25	53.75	39.5	100.25	4.25	3.5	12	172	78.25	74.5
COVID_SAMPLE_19_ROI_1	OP	8.75	62.75	43.25	151.25	85.75	64.5	8	13	80.5	154.75	51	84.5
COVID_SAMPLE_10_ROI_2	OP	8.5	100.25	32	130.5	226.25	90	3	12	168.75	124.25	118.75	51.75
COVID_SAMPLE_10_ROI_3	OP	4	101.25	7	86.25	76	131	5.75	16.5	42.5	203.25	57.75	98.25
COVID_SAMPLE_5_ROI_1	OP	0.25	1.25	0.5	3.25	29.25	210.5	1	0.75	4.75	311.75	6.25	39.5
COVID_SAMPLE_5_ROI_2	OP	2.25	9	7.5	51.5	57	90.5	3	14.5	38.5	78.5	18.75	66.25
COVID_SAMPLE_5_ROI_3	OP	0	1.6	4.8	33.83	4.34	242.06	1.37	2.51	0.69	116.8	4.11	182.17
sample ROI name	disease state	Megakaryocytes
HEALTHY_SAMPLE_1_ROI_1	HC	39.47
HEALTHY_SAMPLE_1_ROI_2	HC	48.5
HEALTHY_SAMPLE_2_ROI_1	HC	77.5
HEALTHY_SAMPLE_2_ROI_2	HC	79
COVID_SAMPLE_6_ROI_1	ALV	378.45
COVID_SAMPLE_6_ROI_2	ALV	25.07
COVID_SAMPLE_6_ROI_3	ALV	80.44
COVID_SAMPLE_14_ROI_1	ALV	88.25
COVID_SAMPLE_14_ROI_2	ALV	63
COVID_SAMPLE_19_ROI_2	ALV	120.75
COVID_SAMPLE_20_ROI_17	ALV	74
COVID_SAMPLE_20_ROI_2	ALV	68.75
COVID_SAMPLE_8_ROI_1	ALV	65
COVID_SAMPLE_8_ROI_3	ALV	82
COVID_SAMPLE_11_ROI_1	DAD	173.75
COVID_SAMPLE_11_ROI_2	DAD	110.36
COVID_SAMPLE_9_ROI_1	DAD	41.5
COVID_SAMPLE_9_ROI_2	DAD	55
COVID_SAMPLE_17_ROI_1	DAD	61.18
COVID_SAMPLE_17_ROI_2	DAD	90.79
COVID_SAMPLE_4_ROI_3	DAD	117.5
COVID_SAMPLE_4_ROI_2	DAD	61.5
COVID_SAMPLE_16_ROI_1	OP	45.25
COVID_SAMPLE_16_ROI_3	OP	66
COVID_SAMPLE_19_ROI_1	OP	177.25
COVID_SAMPLE_10_ROI_2	OP	48.5
COVID_SAMPLE_10_ROI_3	OP	58.5
COVID_SAMPLE_5_ROI_1	OP	5.25
COVID_SAMPLE_5_ROI_2	OP	20.25
COVID_SAMPLE_5_ROI_3	OP	7.09

## Sheet: Fig 5C
% Proliferating alveolar epitheliium (PAE) in contact with specified immune cells:
disease state	ALV
Immune cells	CD15hi iNeut	Mono_CD31_ADJ	IFN-γhi_RAGE_ADJ	CD8_CD31_ADJ	Mono_PAI-1_ADJ
	3.4557	6.27544	2.69165	1.73568	11.3011
disease state	DAD
Immune cells	CD15hi iNeut	Mono_CD31_ADJ	IFN-γhi_RAGE_ADJ	Neut_CD8_ADJ
	2.68935	17.6164	2.38575	8.88592
disease state	OP
Immune cells	CD15lo iNeut	Mono_CD31_ADJ	CD8_CD31_ADJ
	4.49175	17.1053	4.87332

## Sheet: Fig 5 D
% Endothelial cells in contact with specified immune cells:
disease state	ALV
Immune cells	Mono_CD31_ADJ	IFN-γ- CD4	Mono_PAI-1_ADJ
	10.0247	9.45517	8.64126
disease state	DAD
Immune cells	Mono_CD31_ADJ	CD8_CD31_ADJ	Megakaryocytes	Mono_PAI-1_ADJ
	16.4991	5.00432	4.8625	21.2425
disease state	OP
Immune cells	CD15hi iNeut	IFN-γhi_RAGE_ADJ	IFN-γ- CD4
	3.21013	2.40927	8.84122

## Sheet: FIg 7E
sample_id	condition	neutrophil subset	cell_numbers
HV53_D0	HV	proNeut	42
HV53_D0	HV	preNeut	350
HV53_D0	HV	iNeut1	819
HV53_D0	HV	iNeut2	1572
HV53_D0	HV	iNeut3	557
HV53_D0	HV	mNeut1	24183
HV53_D0	HV	mNeut2	1146
HV53_D0	HV	mNeut3	188
HV54_D0	HV	proNeut	5
HV54_D0	HV	preNeut	12
HV54_D0	HV	iNeut1	1115
HV54_D0	HV	iNeut2	582
HV54_D0	HV	iNeut3	208
HV54_D0	HV	mNeut1	16259
HV54_D0	HV	mNeut2	197
HV54_D0	HV	mNeut3	23
HV57_D0	HV	proNeut	4
HV57_D0	HV	preNeut	56
HV57_D0	HV	iNeut1	1712
HV57_D0	HV	iNeut2	2462
HV57_D0	HV	iNeut3	470
HV57_D0	HV	mNeut1	31495
HV57_D0	HV	mNeut2	1581
HV57_D0	HV	mNeut3	108
HV58_D0	HV	proNeut	14
HV58_D0	HV	preNeut	23
HV58_D0	HV	iNeut1	2573
HV58_D0	HV	iNeut2	859
HV58_D0	HV	iNeut3	2094
HV58_D0	HV	mNeut1	22094
HV58_D0	HV	mNeut2	234
HV58_D0	HV	mNeut3	40
HV63_D0	HV	proNeut	38
HV63_D0	HV	preNeut	41
HV63_D0	HV	iNeut1	671
HV63_D0	HV	iNeut2	900
HV63_D0	HV	iNeut3	39
HV63_D0	HV	mNeut1	14941
HV63_D0	HV	mNeut2	1963
HV63_D0	HV	mNeut3	180
HV64_D0	HV	proNeut	42
HV64_D0	HV	preNeut	13
HV64_D0	HV	iNeut1	261
HV64_D0	HV	iNeut2	723
HV64_D0	HV	iNeut3	68
HV64_D0	HV	mNeut1	27439
HV64_D0	HV	mNeut2	2829
HV64_D0	HV	mNeut3	535
HV67_D0	HV	proNeut	8
HV67_D0	HV	preNeut	10
HV67_D0	HV	iNeut1	361
HV67_D0	HV	iNeut2	2028
HV67_D0	HV	iNeut3	1162
HV67_D0	HV	mNeut1	26780
HV67_D0	HV	mNeut2	1255
HV67_D0	HV	mNeut3	91
HV70_D0	HV	proNeut	11
HV70_D0	HV	preNeut	23
HV70_D0	HV	iNeut1	674
HV70_D0	HV	iNeut2	2009
HV70_D0	HV	iNeut3	96
HV70_D0	HV	mNeut1	13470
HV70_D0	HV	mNeut2	2515
HV70_D0	HV	mNeut3	563
HV72_D0	HV	proNeut	7
HV72_D0	HV	preNeut	9
HV72_D0	HV	iNeut1	399
HV72_D0	HV	iNeut2	1672
HV72_D0	HV	iNeut3	138
HV72_D0	HV	mNeut1	30031
HV72_D0	HV	mNeut2	1470
HV72_D0	HV	mNeut3	159
HV78_D0	HV	proNeut	1
HV78_D0	HV	preNeut	14
HV78_D0	HV	iNeut1	1305
HV78_D0	HV	iNeut2	6295
HV78_D0	HV	iNeut3	44
HV78_D0	HV	mNeut1	13857
HV78_D0	HV	mNeut2	5303
HV78_D0	HV	mNeut3	2298
HV85_D0	HV	proNeut	7
HV85_D0	HV	preNeut	3
HV85_D0	HV	iNeut1	69
HV85_D0	HV	iNeut2	947
HV85_D0	HV	iNeut3	110
HV85_D0	HV	mNeut1	13516
HV85_D0	HV	mNeut2	1531
HV85_D0	HV	mNeut3	512
UKCOV002_D1	Mild	proNeut	24
UKCOV002_D1	Mild	preNeut	1082
UKCOV002_D1	Mild	iNeut1	25517
UKCOV002_D1	Mild	iNeut2	9073
UKCOV002_D1	Mild	iNeut3	66
UKCOV002_D1	Mild	mNeut1	2195
UKCOV002_D1	Mild	mNeut2	802
UKCOV002_D1	Mild	mNeut3	340
UKCOV003_D3	Mild	proNeut	29
UKCOV003_D3	Mild	preNeut	639
UKCOV003_D3	Mild	iNeut1	1358
UKCOV003_D3	Mild	iNeut2	2934
UKCOV003_D3	Mild	iNeut3	34
UKCOV003_D3	Mild	mNeut1	3394
UKCOV003_D3	Mild	mNeut2	897
UKCOV003_D3	Mild	mNeut3	565
UKCOV005_D3	Severe	proNeut	36
UKCOV005_D3	Severe	preNeut	1137
UKCOV005_D3	Severe	iNeut1	9049
UKCOV005_D3	Severe	iNeut2	31944
UKCOV005_D3	Severe	iNeut3	28
UKCOV005_D3	Severe	mNeut1	468
UKCOV005_D3	Severe	mNeut2	272
UKCOV005_D3	Severe	mNeut3	870
UKCOV005_D5	Critical	proNeut	342
UKCOV005_D5	Critical	preNeut	2452
UKCOV005_D5	Critical	iNeut1	23302
UKCOV005_D5	Critical	iNeut2	9643
UKCOV005_D5	Critical	iNeut3	509
UKCOV005_D5	Critical	mNeut1	4692
UKCOV005_D5	Critical	mNeut2	995
UKCOV005_D5	Critical	mNeut3	83
UKCOV006_D5	Mild	proNeut	7
UKCOV006_D5	Mild	preNeut	7
UKCOV006_D5	Mild	iNeut1	528
UKCOV006_D5	Mild	iNeut2	1549
UKCOV006_D5	Mild	iNeut3	13
UKCOV006_D5	Mild	mNeut1	7816
UKCOV006_D5	Mild	mNeut2	5154
UKCOV006_D5	Mild	mNeut3	2293
UKCOV007_D3	Critical	proNeut	136
UKCOV007_D3	Critical	preNeut	70
UKCOV007_D3	Critical	iNeut1	6185
UKCOV007_D3	Critical	iNeut2	8647
UKCOV007_D3	Critical	iNeut3	70
UKCOV007_D3	Critical	mNeut1	4213
UKCOV007_D3	Critical	mNeut2	433
UKCOV007_D3	Critical	mNeut3	1789
UKCOV008_D3	Critical	proNeut	530
UKCOV008_D3	Critical	preNeut	552
UKCOV008_D3	Critical	iNeut1	12109
UKCOV008_D3	Critical	iNeut2	25743
UKCOV008_D3	Critical	iNeut3	80
UKCOV008_D3	Critical	mNeut1	1500
UKCOV008_D3	Critical	mNeut2	1412
UKCOV008_D3	Critical	mNeut3	975
UKCOV016_D1	Mild	proNeut	12
UKCOV016_D1	Mild	preNeut	56
UKCOV016_D1	Mild	iNeut1	2831
UKCOV016_D1	Mild	iNeut2	29611
UKCOV016_D1	Mild	iNeut3	47
UKCOV016_D1	Mild	mNeut1	1507
UKCOV016_D1	Mild	mNeut2	2589
UKCOV016_D1	Mild	mNeut3	1292
UKCOV020_D3	Critical	proNeut	168
UKCOV020_D3	Critical	preNeut	214
UKCOV020_D3	Critical	iNeut1	1286
UKCOV020_D3	Critical	iNeut2	3655
UKCOV020_D3	Critical	iNeut3	13
UKCOV020_D3	Critical	mNeut1	2688
UKCOV020_D3	Critical	mNeut2	2445
UKCOV020_D3	Critical	mNeut3	567
UKCOV024_D3	Critical	proNeut	45
UKCOV024_D3	Critical	preNeut	221
UKCOV024_D3	Critical	iNeut1	8977
UKCOV024_D3	Critical	iNeut2	29272
UKCOV024_D3	Critical	iNeut3	18
UKCOV024_D3	Critical	mNeut1	3421
UKCOV024_D3	Critical	mNeut2	3518
UKCOV024_D3	Critical	mNeut3	1585
UKCOV027_D3	Critical	proNeut	200
UKCOV027_D3	Critical	preNeut	362
UKCOV027_D3	Critical	iNeut1	5170
UKCOV027_D3	Critical	iNeut2	28628
UKCOV027_D3	Critical	iNeut3	47
UKCOV027_D3	Critical	mNeut1	4488
UKCOV027_D3	Critical	mNeut2	8002
UKCOV027_D3	Critical	mNeut3	1418
UKCOV028_D1	Severe	proNeut	23
UKCOV028_D1	Severe	preNeut	67
UKCOV028_D1	Severe	iNeut1	3654
UKCOV028_D1	Severe	iNeut2	14344
UKCOV028_D1	Severe	iNeut3	163
UKCOV028_D1	Severe	mNeut1	2327
UKCOV028_D1	Severe	mNeut2	1093
UKCOV028_D1	Severe	mNeut3	1215
UKCOV030_D3	Critical	proNeut	500
UKCOV030_D3	Critical	preNeut	1397
UKCOV030_D3	Critical	iNeut1	4159
UKCOV030_D3	Critical	iNeut2	37928
UKCOV030_D3	Critical	iNeut3	51
UKCOV030_D3	Critical	mNeut1	754
UKCOV030_D3	Critical	mNeut2	122
UKCOV030_D3	Critical	mNeut3	154
UKCOV033_D1	Severe	proNeut	12
UKCOV033_D1	Severe	preNeut	40
UKCOV033_D1	Severe	iNeut1	1098
UKCOV033_D1	Severe	iNeut2	15349
UKCOV033_D1	Severe	iNeut3	8
UKCOV033_D1	Severe	mNeut1	5899
UKCOV033_D1	Severe	mNeut2	16553
UKCOV033_D1	Severe	mNeut3	5066
UKCOV033_D3	Severe	proNeut	26
UKCOV033_D3	Severe	preNeut	122
UKCOV033_D3	Severe	iNeut1	4771
UKCOV033_D3	Severe	iNeut2	23978
UKCOV033_D3	Severe	iNeut3	44
UKCOV033_D3	Severe	mNeut1	6343
UKCOV033_D3	Severe	mNeut2	8674
UKCOV033_D3	Severe	mNeut3	1765
UKCOV033_D5	Severe	proNeut	8
UKCOV033_D5	Severe	preNeut	59
UKCOV033_D5	Severe	iNeut1	1855
UKCOV033_D5	Severe	iNeut2	11636
UKCOV033_D5	Severe	iNeut3	12
UKCOV033_D5	Severe	mNeut1	13588
UKCOV033_D5	Severe	mNeut2	12488
UKCOV033_D5	Severe	mNeut3	4763
UKCOV034_D5	Severe	proNeut	44
UKCOV034_D5	Severe	preNeut	34
UKCOV034_D5	Severe	iNeut1	3570
UKCOV034_D5	Severe	iNeut2	12166
UKCOV034_D5	Severe	iNeut3	97
UKCOV034_D5	Severe	mNeut1	17586
UKCOV034_D5	Severe	mNeut2	10452
UKCOV034_D5	Severe	mNeut3	952
UKCOV037_D3	Severe	proNeut	11
UKCOV037_D3	Severe	preNeut	11
UKCOV037_D3	Severe	iNeut1	2075
UKCOV037_D3	Severe	iNeut2	1967
UKCOV037_D3	Severe	iNeut3	22
UKCOV037_D3	Severe	mNeut1	5024
UKCOV037_D3	Severe	mNeut2	1063
UKCOV037_D3	Severe	mNeut3	94
UKCOV039_D1	Severe	proNeut	11
UKCOV039_D1	Severe	preNeut	42
UKCOV039_D1	Severe	iNeut1	3204
UKCOV039_D1	Severe	iNeut2	18300
UKCOV039_D1	Severe	iNeut3	35
UKCOV039_D1	Severe	mNeut1	5349
UKCOV039_D1	Severe	mNeut2	12283
UKCOV039_D1	Severe	mNeut3	6484
UKCOV040_D5	Critical	proNeut	184
UKCOV040_D5	Critical	preNeut	1224
UKCOV040_D5	Critical	iNeut1	8229
UKCOV040_D5	Critical	iNeut2	33357
UKCOV040_D5	Critical	iNeut3	176
UKCOV040_D5	Critical	mNeut1	433
UKCOV040_D5	Critical	mNeut2	930
UKCOV040_D5	Critical	mNeut3	1320
UKCOV041_D1	Severe	proNeut	19
UKCOV041_D1	Severe	preNeut	50
UKCOV041_D1	Severe	iNeut1	2001
UKCOV041_D1	Severe	iNeut2	3112
UKCOV041_D1	Severe	iNeut3	19
UKCOV041_D1	Severe	mNeut1	2948
UKCOV041_D1	Severe	mNeut2	1583
UKCOV041_D1	Severe	mNeut3	508
UKCOV042_D1	Severe	proNeut	19
UKCOV042_D1	Severe	preNeut	455
UKCOV042_D1	Severe	iNeut1	6762
UKCOV042_D1	Severe	iNeut2	34824
UKCOV042_D1	Severe	iNeut3	104
UKCOV042_D1	Severe	mNeut1	1308
UKCOV042_D1	Severe	mNeut2	1915
UKCOV042_D1	Severe	mNeut3	991
UKCOV042_D3	Severe	proNeut	31
UKCOV042_D3	Severe	preNeut	33
UKCOV042_D3	Severe	iNeut1	708
UKCOV042_D3	Severe	iNeut2	5320
UKCOV042_D3	Severe	iNeut3	2
UKCOV042_D3	Severe	mNeut1	1622
UKCOV042_D3	Severe	mNeut2	8738
UKCOV042_D3	Severe	mNeut3	1992
UKCOV043_D5	Critical	proNeut	138
UKCOV043_D5	Critical	preNeut	1467
UKCOV043_D5	Critical	iNeut1	8533
UKCOV043_D5	Critical	iNeut2	14368
UKCOV043_D5	Critical	iNeut3	183
UKCOV043_D5	Critical	mNeut1	1547
UKCOV043_D5	Critical	mNeut2	548
UKCOV043_D5	Critical	mNeut3	159
UKCOV045_D1	Severe	proNeut	12
UKCOV045_D1	Severe	preNeut	1191
UKCOV045_D1	Severe	iNeut1	6223
UKCOV045_D1	Severe	iNeut2	6569
UKCOV045_D1	Severe	iNeut3	167
UKCOV045_D1	Severe	mNeut1	1449
UKCOV045_D1	Severe	mNeut2	253
UKCOV045_D1	Severe	mNeut3	21
UKCOV045_D3	Severe	proNeut	76
UKCOV045_D3	Severe	preNeut	385
UKCOV045_D3	Severe	iNeut1	4099
UKCOV045_D3	Severe	iNeut2	10197
UKCOV045_D3	Severe	iNeut3	20
UKCOV045_D3	Severe	mNeut1	703
UKCOV045_D3	Severe	mNeut2	568
UKCOV045_D3	Severe	mNeut3	2746
UKCOV045_D5	Severe	proNeut	27
UKCOV045_D5	Severe	preNeut	215
UKCOV045_D5	Severe	iNeut1	3382
UKCOV045_D5	Severe	iNeut2	5617
UKCOV045_D5	Severe	iNeut3	24
UKCOV045_D5	Severe	mNeut1	390
UKCOV045_D5	Severe	mNeut2	466
UKCOV045_D5	Severe	mNeut3	274
UKCOV048_D3	Severe	proNeut	13
UKCOV048_D3	Severe	preNeut	23
UKCOV048_D3	Severe	iNeut1	809
UKCOV048_D3	Severe	iNeut2	9104
UKCOV048_D3	Severe	iNeut3	8
UKCOV048_D3	Severe	mNeut1	4162
UKCOV048_D3	Severe	mNeut2	6471
UKCOV048_D3	Severe	mNeut3	7492
UKCOV049_D3	Mild	proNeut	61
UKCOV049_D3	Mild	preNeut	753
UKCOV049_D3	Mild	iNeut1	15485
UKCOV049_D3	Mild	iNeut2	16495
UKCOV049_D3	Mild	iNeut3	38
UKCOV049_D3	Mild	mNeut1	2553
UKCOV049_D3	Mild	mNeut2	1111
UKCOV049_D3	Mild	mNeut3	315
UKCOV050_D1	Critical	proNeut	40
UKCOV050_D1	Critical	preNeut	4080
UKCOV050_D1	Critical	iNeut1	13852
UKCOV050_D1	Critical	iNeut2	24684
UKCOV050_D1	Critical	iNeut3	38
UKCOV050_D1	Critical	mNeut1	2671
UKCOV050_D1	Critical	mNeut2	1166
UKCOV050_D1	Critical	mNeut3	97
UKCOV052_D3	Severe	proNeut	333
UKCOV052_D3	Severe	preNeut	337
UKCOV052_D3	Severe	iNeut1	8226
UKCOV052_D3	Severe	iNeut2	21993
UKCOV052_D3	Severe	iNeut3	108
UKCOV052_D3	Severe	mNeut1	3529
UKCOV052_D3	Severe	mNeut2	3602
UKCOV052_D3	Severe	mNeut3	827
UKCOV052_D5	Critical	proNeut	1665
UKCOV052_D5	Critical	preNeut	1160
UKCOV052_D5	Critical	iNeut1	3461
UKCOV052_D5	Critical	iNeut2	10122
UKCOV052_D5	Critical	iNeut3	43
UKCOV052_D5	Critical	mNeut1	4660
UKCOV052_D5	Critical	mNeut2	10868
UKCOV052_D5	Critical	mNeut3	3351
UKCOV053_D3	Severe	proNeut	339
UKCOV053_D3	Severe	preNeut	2967
UKCOV053_D3	Severe	iNeut1	4509
UKCOV053_D3	Severe	iNeut2	14834
UKCOV053_D3	Severe	iNeut3	3
UKCOV053_D3	Severe	mNeut1	124
UKCOV053_D3	Severe	mNeut2	70
UKCOV053_D3	Severe	mNeut3	30
UKCOV054_D1	Critical	proNeut	25
UKCOV054_D1	Critical	preNeut	102
UKCOV054_D1	Critical	iNeut1	4008
UKCOV054_D1	Critical	iNeut2	18235
UKCOV054_D1	Critical	iNeut3	40
UKCOV054_D1	Critical	mNeut1	1426
UKCOV054_D1	Critical	mNeut2	2185
UKCOV054_D1	Critical	mNeut3	1370
UKCOV056_D3	Severe	proNeut	352
UKCOV056_D3	Severe	preNeut	204
UKCOV056_D3	Severe	iNeut1	5093
UKCOV056_D3	Severe	iNeut2	12078
UKCOV056_D3	Severe	iNeut3	209
UKCOV056_D3	Severe	mNeut1	13648
UKCOV056_D3	Severe	mNeut2	8413
UKCOV056_D3	Severe	mNeut3	2493
UKCOV056_D5	Severe	proNeut	297
UKCOV056_D5	Severe	preNeut	492
UKCOV056_D5	Severe	iNeut1	1743
UKCOV056_D5	Severe	iNeut2	10341
UKCOV056_D5	Severe	iNeut3	73
UKCOV056_D5	Severe	mNeut1	10421
UKCOV056_D5	Severe	mNeut2	19829
UKCOV056_D5	Severe	mNeut3	5437
UKCOV057_D3	Severe	proNeut	139
UKCOV057_D3	Severe	preNeut	268
UKCOV057_D3	Severe	iNeut1	11508
UKCOV057_D3	Severe	iNeut2	11951
UKCOV057_D3	Severe	iNeut3	9
UKCOV057_D3	Severe	mNeut1	1453
UKCOV057_D3	Severe	mNeut2	3204
UKCOV057_D3	Severe	mNeut3	1883
UKCOV058_D3	Mild	proNeut	10
UKCOV058_D3	Mild	preNeut	57
UKCOV058_D3	Mild	iNeut1	511
UKCOV058_D3	Mild	iNeut2	2234
UKCOV058_D3	Mild	iNeut3	7
UKCOV058_D3	Mild	mNeut1	909
UKCOV058_D3	Mild	mNeut2	2009
UKCOV058_D3	Mild	mNeut3	419
UKCOV059_D1	Mild	proNeut	36
UKCOV059_D1	Mild	preNeut	51
UKCOV059_D1	Mild	iNeut1	2126
UKCOV059_D1	Mild	iNeut2	12582
UKCOV059_D1	Mild	iNeut3	32
UKCOV059_D1	Mild	mNeut1	861
UKCOV059_D1	Mild	mNeut2	4463
UKCOV059_D1	Mild	mNeut3	2395
UKCOV060_D5	Severe	proNeut	24
UKCOV060_D5	Severe	preNeut	139
UKCOV060_D5	Severe	iNeut1	3807
UKCOV060_D5	Severe	iNeut2	4635
UKCOV060_D5	Severe	iNeut3	19
UKCOV060_D5	Severe	mNeut1	6264
UKCOV060_D5	Severe	mNeut2	1315
UKCOV060_D5	Severe	mNeut3	272
UKCOV061_D3	Severe	proNeut	42
UKCOV061_D3	Severe	preNeut	74
UKCOV061_D3	Severe	iNeut1	3038
UKCOV061_D3	Severe	iNeut2	15636
UKCOV061_D3	Severe	iNeut3	97
UKCOV061_D3	Severe	mNeut1	2492
UKCOV061_D3	Severe	mNeut2	3106
UKCOV061_D3	Severe	mNeut3	322
UKCOV063_D3	Mild	proNeut	145
UKCOV063_D3	Mild	preNeut	151
UKCOV063_D3	Mild	iNeut1	2619
UKCOV063_D3	Mild	iNeut2	7119
UKCOV063_D3	Mild	iNeut3	17
UKCOV063_D3	Mild	mNeut1	2339
UKCOV063_D3	Mild	mNeut2	2203
UKCOV063_D3	Mild	mNeut3	882
UKCOV064_D5	Severe	proNeut	99
UKCOV064_D5	Severe	preNeut	55
UKCOV064_D5	Severe	iNeut1	1074
UKCOV064_D5	Severe	iNeut2	5326
UKCOV064_D5	Severe	iNeut3	7
UKCOV064_D5	Severe	mNeut1	1528
UKCOV064_D5	Severe	mNeut2	2286
UKCOV064_D5	Severe	mNeut3	273
UKCOV065_D3	Critical	proNeut	202
UKCOV065_D3	Critical	preNeut	628
UKCOV065_D3	Critical	iNeut1	9724
UKCOV065_D3	Critical	iNeut2	30589
UKCOV065_D3	Critical	iNeut3	18
UKCOV065_D3	Critical	mNeut1	544
UKCOV065_D3	Critical	mNeut2	758
UKCOV065_D3	Critical	mNeut3	1341
UKCOV066_D1	Severe	proNeut	90
UKCOV066_D1	Severe	preNeut	147
UKCOV066_D1	Severe	iNeut1	1749
UKCOV066_D1	Severe	iNeut2	20205
UKCOV066_D1	Severe	iNeut3	18
UKCOV066_D1	Severe	mNeut1	522
UKCOV066_D1	Severe	mNeut2	3896
UKCOV066_D1	Severe	mNeut3	3051
UKCOV067_D1	Severe	proNeut	412
UKCOV067_D1	Severe	preNeut	258
UKCOV067_D1	Severe	iNeut1	3334
UKCOV067_D1	Severe	iNeut2	20638
UKCOV067_D1	Severe	iNeut3	2
UKCOV067_D1	Severe	mNeut1	1214
UKCOV067_D1	Severe	mNeut2	3342
UKCOV067_D1	Severe	mNeut3	1280
UKCOV068_D5	Critical	proNeut	2
UKCOV068_D5	Critical	preNeut	13
UKCOV068_D5	Critical	iNeut1	1337
UKCOV068_D5	Critical	iNeut2	6183
UKCOV068_D5	Critical	iNeut3	99
UKCOV068_D5	Critical	mNeut1	1505
UKCOV068_D5	Critical	mNeut2	1824
UKCOV068_D5	Critical	mNeut3	416
UKCOV069_D5	Severe	proNeut	358
UKCOV069_D5	Severe	preNeut	91
UKCOV069_D5	Severe	iNeut1	1582
UKCOV069_D5	Severe	iNeut2	7584
UKCOV069_D5	Severe	iNeut3	71
UKCOV069_D5	Severe	mNeut1	14587
UKCOV069_D5	Severe	mNeut2	9713
UKCOV069_D5	Severe	mNeut3	2860
UKCOV072_D1	Severe	proNeut	19
UKCOV072_D1	Severe	preNeut	143
UKCOV072_D1	Severe	iNeut1	3029
UKCOV072_D1	Severe	iNeut2	12682
UKCOV072_D1	Severe	iNeut3	40
UKCOV072_D1	Severe	mNeut1	1526
UKCOV072_D1	Severe	mNeut2	2298
UKCOV072_D1	Severe	mNeut3	119
UKCOV076_D1	Mild	proNeut	34
UKCOV076_D1	Mild	preNeut	58
UKCOV076_D1	Mild	iNeut1	2740
UKCOV076_D1	Mild	iNeut2	6763
UKCOV076_D1	Mild	iNeut3	144
UKCOV076_D1	Mild	mNeut1	22141
UKCOV076_D1	Mild	mNeut2	6975
UKCOV076_D1	Mild	mNeut3	1412
UKCOV077_D5	Severe	proNeut	101
UKCOV077_D5	Severe	preNeut	5769
UKCOV077_D5	Severe	iNeut1	16667
UKCOV077_D5	Severe	iNeut2	22960
UKCOV077_D5	Severe	iNeut3	482
UKCOV077_D5	Severe	mNeut1	1274
UKCOV077_D5	Severe	mNeut2	540
UKCOV077_D5	Severe	mNeut3	261
UKCOV078_D3	Severe	proNeut	74
UKCOV078_D3	Severe	preNeut	114
UKCOV078_D3	Severe	iNeut1	1649
UKCOV078_D3	Severe	iNeut2	9683
UKCOV078_D3	Severe	iNeut3	18
UKCOV078_D3	Severe	mNeut1	6021
UKCOV078_D3	Severe	mNeut2	6155
UKCOV078_D3	Severe	mNeut3	2996
UKCOV081_D1	Severe	proNeut	4
UKCOV081_D1	Severe	preNeut	473
UKCOV081_D1	Severe	iNeut1	8125
UKCOV081_D1	Severe	iNeut2	23681
UKCOV081_D1	Severe	iNeut3	122
UKCOV081_D1	Severe	mNeut1	2117
UKCOV081_D1	Severe	mNeut2	1755
UKCOV081_D1	Severe	mNeut3	1170
UKCOV081_D5	Severe	proNeut	5
UKCOV081_D5	Severe	preNeut	1575
UKCOV081_D5	Severe	iNeut1	11328
UKCOV081_D5	Severe	iNeut2	27375
UKCOV081_D5	Severe	iNeut3	88
UKCOV081_D5	Severe	mNeut1	2451
UKCOV081_D5	Severe	mNeut2	1725
UKCOV081_D5	Severe	mNeut3	740
UKCOV082_D1	Mild	proNeut	18
UKCOV082_D1	Mild	preNeut	1051
UKCOV082_D1	Mild	iNeut1	20498
UKCOV082_D1	Mild	iNeut2	7974
UKCOV082_D1	Mild	iNeut3	215
UKCOV082_D1	Mild	mNeut1	6808
UKCOV082_D1	Mild	mNeut2	790
UKCOV082_D1	Mild	mNeut3	88
UKCOV094_D5	Critical	proNeut	24
UKCOV094_D5	Critical	preNeut	114
UKCOV094_D5	Critical	iNeut1	2815
UKCOV094_D5	Critical	iNeut2	21675
UKCOV094_D5	Critical	iNeut3	199
UKCOV094_D5	Critical	mNeut1	3224
UKCOV094_D5	Critical	mNeut2	4314
UKCOV094_D5	Critical	mNeut3	2193
UKCOV095_D5	Severe	proNeut	290
UKCOV095_D5	Severe	preNeut	192
UKCOV095_D5	Severe	iNeut1	587
UKCOV095_D5	Severe	iNeut2	7380
UKCOV095_D5	Severe	iNeut3	74
UKCOV095_D5	Severe	mNeut1	4027
UKCOV095_D5	Severe	mNeut2	7490
UKCOV095_D5	Severe	mNeut3	8756
UKCOV096_D5	Severe	proNeut	59
UKCOV096_D5	Severe	preNeut	277
UKCOV096_D5	Severe	iNeut1	11236
UKCOV096_D5	Severe	iNeut2	25979
UKCOV096_D5	Severe	iNeut3	75
UKCOV096_D5	Severe	mNeut1	4609
UKCOV096_D5	Severe	mNeut2	3698
UKCOV096_D5	Severe	mNeut3	440
UKCOV097_D3	Severe	proNeut	44
UKCOV097_D3	Severe	preNeut	57
UKCOV097_D3	Severe	iNeut1	2155
UKCOV097_D3	Severe	iNeut2	5896
UKCOV097_D3	Severe	iNeut3	1234
UKCOV097_D3	Severe	mNeut1	16176
UKCOV097_D3	Severe	mNeut2	11274
UKCOV097_D3	Severe	mNeut3	3085
UKCOV099_D5	Critical	proNeut	1296
UKCOV099_D5	Critical	preNeut	1315
UKCOV099_D5	Critical	iNeut1	3974
UKCOV099_D5	Critical	iNeut2	14725
UKCOV099_D5	Critical	iNeut3	243
UKCOV099_D5	Critical	mNeut1	11248
UKCOV099_D5	Critical	mNeut2	8622
UKCOV099_D5	Critical	mNeut3	3140
UKCOV104_D3	Mild	proNeut	11
UKCOV104_D3	Mild	preNeut	19
UKCOV104_D3	Mild	iNeut1	1152
UKCOV104_D3	Mild	iNeut2	3441
UKCOV104_D3	Mild	iNeut3	12
UKCOV104_D3	Mild	mNeut1	4622
UKCOV104_D3	Mild	mNeut2	6640
UKCOV104_D3	Mild	mNeut3	749
UKCOV106_D3	Severe	proNeut	27
UKCOV106_D3	Severe	preNeut	67
UKCOV106_D3	Severe	iNeut1	1989
UKCOV106_D3	Severe	iNeut2	6501
UKCOV106_D3	Severe	iNeut3	142
UKCOV106_D3	Severe	mNeut1	16054
UKCOV106_D3	Severe	mNeut2	8534
UKCOV106_D3	Severe	mNeut3	3742
UKCOV109_D1	Severe	proNeut	193
UKCOV109_D1	Severe	preNeut	6699
UKCOV109_D1	Severe	iNeut1	19343
UKCOV109_D1	Severe	iNeut2	17561
UKCOV109_D1	Severe	iNeut3	59
UKCOV109_D1	Severe	mNeut1	446
UKCOV109_D1	Severe	mNeut2	332
UKCOV109_D1	Severe	mNeut3	55
UKCOV109_D3	Severe	proNeut	33
UKCOV109_D3	Severe	preNeut	524
UKCOV109_D3	Severe	iNeut1	5790
UKCOV109_D3	Severe	iNeut2	9693
UKCOV109_D3	Severe	iNeut3	27
UKCOV109_D3	Severe	mNeut1	380
UKCOV109_D3	Severe	mNeut2	376
UKCOV109_D3	Severe	mNeut3	144
UKCOV109_D5	Critical	proNeut	504
UKCOV109_D5	Critical	preNeut	1281
UKCOV109_D5	Critical	iNeut1	10393
UKCOV109_D5	Critical	iNeut2	27435
UKCOV109_D5	Critical	iNeut3	45
UKCOV109_D5	Critical	mNeut1	1430
UKCOV109_D5	Critical	mNeut2	1311
UKCOV109_D5	Critical	mNeut3	428
UKCOV112_D3	Mild	proNeut	114
UKCOV112_D3	Mild	preNeut	252
UKCOV112_D3	Mild	iNeut1	3714
UKCOV112_D3	Mild	iNeut2	13429
UKCOV112_D3	Mild	iNeut3	11
UKCOV112_D3	Mild	mNeut1	6474
UKCOV112_D3	Mild	mNeut2	5951
UKCOV112_D3	Mild	mNeut3	3159
UKCOV113_D5	Mild	proNeut	22
UKCOV113_D5	Mild	preNeut	57
UKCOV113_D5	Mild	iNeut1	1891
UKCOV113_D5	Mild	iNeut2	12581
UKCOV113_D5	Mild	iNeut3	59
UKCOV113_D5	Mild	mNeut1	7241
UKCOV113_D5	Mild	mNeut2	12305
UKCOV113_D5	Mild	mNeut3	4597
UKCOV114_D3	Mild	proNeut	78
UKCOV114_D3	Mild	preNeut	42
UKCOV114_D3	Mild	iNeut1	1428
UKCOV114_D3	Mild	iNeut2	2629
UKCOV114_D3	Mild	iNeut3	154
UKCOV114_D3	Mild	mNeut1	20442
UKCOV114_D3	Mild	mNeut2	4773
UKCOV114_D3	Mild	mNeut3	273
UKCOV119_D3	Severe	proNeut	82
UKCOV119_D3	Severe	preNeut	239
UKCOV119_D3	Severe	iNeut1	7347
UKCOV119_D3	Severe	iNeut2	16647
UKCOV119_D3	Severe	iNeut3	276
UKCOV119_D3	Severe	mNeut1	9630
UKCOV119_D3	Severe	mNeut2	9785
UKCOV119_D3	Severe	mNeut3	2020
UKCOV124_D3	Severe	proNeut	29
UKCOV124_D3	Severe	preNeut	80
UKCOV124_D3	Severe	iNeut1	3890
UKCOV124_D3	Severe	iNeut2	30481
UKCOV124_D3	Severe	iNeut3	80
UKCOV124_D3	Severe	mNeut1	2605
UKCOV124_D3	Severe	mNeut2	6990
UKCOV124_D3	Severe	mNeut3	220
UKCOV124_D5	Critical	proNeut	140
UKCOV124_D5	Critical	preNeut	296
UKCOV124_D5	Critical	iNeut1	4022
UKCOV124_D5	Critical	iNeut2	23166
UKCOV124_D5	Critical	iNeut3	28
UKCOV124_D5	Critical	mNeut1	2591
UKCOV124_D5	Critical	mNeut2	10629
UKCOV124_D5	Critical	mNeut3	678
UKCOV126_D3	Mild	proNeut	9
UKCOV126_D3	Mild	preNeut	883
UKCOV126_D3	Mild	iNeut1	6354
UKCOV126_D3	Mild	iNeut2	12903
UKCOV126_D3	Mild	iNeut3	6
UKCOV126_D3	Mild	mNeut1	996
UKCOV126_D3	Mild	mNeut2	1084
UKCOV126_D3	Mild	mNeut3	144
UKCOV129_D1	Mild	proNeut	107
UKCOV129_D1	Mild	preNeut	251
UKCOV129_D1	Mild	iNeut1	7006
UKCOV129_D1	Mild	iNeut2	19304
UKCOV129_D1	Mild	iNeut3	368
UKCOV129_D1	Mild	mNeut1	6271
UKCOV129_D1	Mild	mNeut2	6678
UKCOV129_D1	Mild	mNeut3	401
UKCOV129_D5	Mild	proNeut	110
UKCOV129_D5	Mild	preNeut	787
UKCOV129_D5	Mild	iNeut1	894
UKCOV129_D5	Mild	iNeut2	6602
UKCOV129_D5	Mild	iNeut3	18
UKCOV129_D5	Mild	mNeut1	1076
UKCOV129_D5	Mild	mNeut2	6757
UKCOV129_D5	Mild	mNeut3	902
UKCOV134_D3	Severe	proNeut	1342
UKCOV134_D3	Severe	preNeut	374
UKCOV134_D3	Severe	iNeut1	6723
UKCOV134_D3	Severe	iNeut2	16614
UKCOV134_D3	Severe	iNeut3	160
UKCOV134_D3	Severe	mNeut1	7278
UKCOV134_D3	Severe	mNeut2	4896
UKCOV134_D3	Severe	mNeut3	468
UKCOV142_D5	Mild	proNeut	107
UKCOV142_D5	Mild	preNeut	70
UKCOV142_D5	Mild	iNeut1	2348
UKCOV142_D5	Mild	iNeut2	11499
UKCOV142_D5	Mild	iNeut3	5
UKCOV142_D5	Mild	mNeut1	3023
UKCOV142_D5	Mild	mNeut2	6489
UKCOV142_D5	Mild	mNeut3	1414
UKCOV148_D3	Severe	proNeut	750
UKCOV148_D3	Severe	preNeut	568
UKCOV148_D3	Severe	iNeut1	9638
UKCOV148_D3	Severe	iNeut2	17617
UKCOV148_D3	Severe	iNeut3	21
UKCOV148_D3	Severe	mNeut1	4837
UKCOV148_D3	Severe	mNeut2	2029
UKCOV148_D3	Severe	mNeut3	391

## Sheet: Suppl FIg 3A
Disease state	Days in ICU
Alv	23	0	7	0
DAD	0	6	0	0
OP	19	18	12	12

## Sheet: Suppl Fig 3B
Disease state	Days hospitalised
Alv	27	3	12	3
DAD	12	14	9	5
OP	43	21	27	12

[truncated: 3 more sheets: Suppl Fig 3C, Suppl Fig 7, Suppl Fig 9]
